# Supplementary material for: Datasets for corporate governance index of Jordanian non-financial sector firms
Source: Data Brief. 2020 Apr 22;30:105603. doi: 10.1016/j.dib.2020.105603 (PMC7200235; doi:10.1016/j.dib.2020.105603)
Supplement: Supplementary file 2 [file mmc2.xml]

<?xml version="1.0" encoding="utf-8" standalone="no"?>
<data>
  <datasets>
    <author>hafizaaishah@umt.edu.my</author>
    <type>0</type>
    <dataset>
      <value>6</value>
      <reason>Other (please explain)</reason>
      <comments>"I have submitted my raw data as a supplementary data file along with my manuscript."</comments>
    </dataset>
  </datasets>
</data>
